# Supplementary material for: Genetic Diversity and Population Structure of Rice Varieties Cultivated in Temperate Regions
Source: Rice (N Y). 2016 Oct 20;9:58. doi: 10.1186/s12284-016-0130-5 (PMC5073090; doi:10.1186/s12284-016-0130-5)
Supplement: Additional file 1: Table S1. — List of cultivars included in the analysis with their country of origin, days to heading and release date (a, before 1900; b, 1900–1965; c, 1966–2000; d, after 2000). Membership (>80 %) to K = 4, K = 5 and K = 6 groups defined by STRUCTURE is also indicated. Accessions displaying approximately 50 % of membership to two subpopulations are also indicated. (XLSX 21 kb) [file 12284_2016_130_MOESM1_ESM.xlsx]

## Sheet: Hoja1
Table S1.- List of cultivars included in the analysis with their country of origin, days to heading and release date (a, before 1900; b, 1900 - 1965; c, 1966 - 2000; d, after 2000). Membership (>80%) to K = 4, K = 5 and K = 6 groups defined by Structure is also indicated. Accessions displaying approximately 50 % of membership to two subpopulations are also indicated.
Accession	Country of origin	Type	Days to heading	Group k=4	Group k=5	Group k=6	Release date
A-301	USA	japonica	80 ± 2	2	3		b
Adret	France	japonica	67 ± 1	2	3	3	d
Adriano	France	japonica	76 ± 1	2	3	3
Agami	Egypt	japonica	97 ± 7	2		2
Akihikari	Korea	japonica	66 ± 4	1	2	1
Albada	Spain	japonica	69 ± 1		1		c
Albufera	Spain	japonica	66 ± 3				d
Alena	Spain	japonica	83 ± 6	2	3	3	d
Amaroo	Australia	japonica	106 ± 3	3	5	6
Antara	Spain	japonica	66 ± 4	3	1 / 5		d
Antares	Italy	japonica	70 ± 3
Apolo	Italy	japonica	70 ± 5	2	3	3	d
Argila	Spain	japonica	64 ± 6	3	1 / 5		d
Arpa	Italy	japonica	66 ± 3				d
Arroz da Terra	Portugal	japonica	54 ± 10
Arsenal	Italy	japonica	70 ± 5				d
Asia	Italy	japonica	71 ± 1				d
Azucena	Philippines	japonica	89 ± 3	2
Bahia	Spain	japonica	69 ± 5				b
Baixet	Spain	japonica	65 ± 3		1 / 5	5 / 6	c
Balilla	Italy	japonica	67 ± 0	1	2		b
Balilla x Nano	Spain	japonica	73 ± 1	1	2	1	b
Balilla x Sollana	Spain	japonica	66 ± 4	1			b
Bendret	Spain	japonica	71 ± 3				d
Benisants	Spain	japonica	65 ± 3		1 / 5	5 / 6	d
Benlloch	Spain	japonica	69 ± 4	1	2		b
Betis	Spain	japonica	72 ± 2				c
Bluebelle	USA	japonica	96 ± 5
Bluebonnet	USA	japonica	90 ± 3	2	3	3
Bomba	Spain	japonica	69 ± 4				a
Bombilla	Spain	japonica	64 ± 4				a
Bombita	Spain	japonica	67 ± 2				a
Bombon	Spain	japonica	73 ± 4				a
Calbelle	USA	japonica	78 ± 1	2	3	3
Calmati-202	USA	japonica	72 ± 1	2	3	3
Calmochi-101	USA	japonica	66 ± 6
Campino	Portugal	japonica	79 ± 10	2	3	3
Capataz	Spain	japonica	74 ± 2
Carmen	Spain	japonica	83 ± 8	2	3	3	d
Carnaroli	Italy	japonica	72 ± 0	4		4
Carnice precoce	Italy	japonica	66 ± 4	4		4	d
Carnise	Italy	japonica	70 ± 3	4		4	d
Centa A-6	El Salvador	japonica	88 ± 3	2	3	3
Cerere	Italy	japonica	64 ± 4	1	2	1	d
Cesare	Italy	japonica	73 ± 4
Clavel	Spain	japonica	73 ± 1	2	3	3
Clot	Spain	japonica	64 ± 1		1	5	c
CNA-6159	Brasil	ind x jap	82 ± 5
Co39	India	indica	66 ± 2
Colina	Spain	japonica	69 ± 3	1	2		b
Colusa	Spain	japonica	67 ± 1	1	2		b
Colusa x Nano	Spain	japonica	69 ± 1	1	2	1	b
Copsemar-7	Spain	japonica	68 ± 1	3	1 / 5		d
Cormorán	Spain	japonica	78 ± 10	2	3	3	d
CRLB1	Italy	japonica	67 ± 6	2	3	3	d
CT-13432	Colombia	indica	74 ± 4
CT-18	Colombia	japonica	73 ± 4
Daegudo	Korea	japonica	75 ± 5	1	2	1
Daekwanbyeo	Korea	japonica	72 ± 1	1	2	1
Daeseongbyeo	Korea	japonica	71 ± 1	1	2	1
Deneb	Italy	japonica	65 ± 3	3	5	6
Diwani	Surinam	javanica	91 ± 7
Dongjinbyeo	Korea	japonica	90 ± 14	1	2	1
Dosel	Spain	japonica	70 ± 4				b
Drago	Italy	japonica	65 ± 6				d
Ducato	Italy	japonica	65 ± 3	1	2	1	d
Elio	Italy	japonica	64 ± 3				d
Eridano	Italy	japonica	61 ± 4	1			d
Fado	Spain	japonica	69 ± 4
Fast	Italy	japonica	66 ± 6				d
Fedearroz-50	Colombia	indica	104 ± 3
Fleixa	Spain	japonica	71 ± 4				d
Fonsa	Spain	japonica	63 ± 2	3	1 / 5	5 / 6	d
Fragance	Italy	admix	65 ± 2				c
Frances	Spain	japonica	72 ± 0	1	2	1	b
Fuzisaka	Japan	japonica	69 ± 2	1	2	1
Ganao	France	japonica	55 ± 1	4
Gavella	Spain	japonica	78 ± 3	2	3		d
Gavina	Spain	japonica	66 ± 1				d
Gema	Puerto Rico	japonica	69 ± 2
Genio	Italy	japonica	68 ± 6	4		4	d
Giano	Italy	japonica	66 ± 0				d
Gigante Vercelli	Italy	japonica	75 ± 7
Giglio	Italy	japonica	63 ± 1
Giovanni Marchetti	Italy	japonica	71 ± 6	4
Giza 178	Egypt	japonica	77 ± 1
Giza 181	Egypt	japonica	91 ± 5
Gladio	Italy	japonica	67 ± 2	2	3	3	d
Gleva	Spain	japonica	66 ± 3	3	1 / 5		d
Goolarah	Australia	japonica	84 ± 0
Guadiamar	Spain	japonica	63 ± 2	3	5	6	d
Guweoldo	Korea	japonica	93 ± 12	1	2	1
Habataki	Malaysia	indica	72 ± 3
Harra	Australia	japonica	65 ± 3
Hidalgo	Spain	japonica	78 ± 3	2	3	3	d
Honduras	Honduras	japonica	83 ± 4	2		2
Hwayoung	Korea	japonica	86 ± 8	1	2	1
Icaro	Italy	japonica	74 ± 3
Ilang-Ilang	Korea	japonica	91 ± 1	2
Illabong	Australia	japonica	64 ± 3
Insen x Tremesino	Spain	japonica	70 ± 5				b
IR-10198	Philippines	indica	80 ± 5
IR-29	Philippines	indica	81 ± 3
IR-58	Philippines	indica	68 ± 3
IR-64	Philippines	indica	93 ± 2
Irat 289	French Guiana	admix	77 ± 4				b
Irat 291	French Guiana	admix	92 ± 6
Irat 304	French Guiana	admix	86 ± 7	2		2
Irat 307	French Guiana	admix	72 ± 4
Irat 320	French Guiana	admix	85 ± 6	2		2
Irat 339	French Guiana	admix	80 ± 5	2		2
Irat 350	French Guiana	admix	84 ± 4	2
Irat 353	French Guiana	admix	74 ± 2
Italica Livorno	Italy	japonica	57 ± 1
Jsendra	Spain	japonica	68 ± 4		1 / 5		d
Jucar	Spain	japonica	65 ± 4				c
Kalao	France	japonica	72 ± 3	2	3	3
Karnak	Italy	japonica	70 ± 2	4		4
Kasalath	India	aus	79 ± 2
Katy	USA	japonica	92 ± 3	2	3
Kinmaze	Japan	japonica	92 ± 3	1	2	1
Kitaake	Japan	japonica	48 ± 1	1	2	1
koshihikari	Japan	japonica	81 ± 8	1	2	1
Kyeema	Australia	japonica	80 ± 3
L-202	USA	japonica	77 ± 2	2	3	3
L-203	USA	japonica	70 ± 3	2	3	3
L-206	USA	japonica	68 ± 1	2	3	3
L-300	Laos	indica	63 ± 0
LA-110	USA	japonica	80 ± 3
Labelle	USA	japonica	77 ± 1	2	3	3
Lady Wright	USA	japonica	72 ± 0	4		4
Langhi	Australia	japonica	73 ± 4
Leda	Spain	japonica	66 ± 4		1	5	c
Lemont	USA	japonica	84 ± 7	2	3	3
Lido	Italy	japonica	70 ± 3
Liso	Spain	japonica	70 ± 4				b
Litchikiang	China	japonica	81 ± 7
Llevant	Spain	japonica	63 ± 2	3	1 / 5		d
Loto	Italy	japonica	59 ± 3	4		4	d
LTH	China	japonica	62 ± 4
M-101	USA	japonica	62 ± 4
M-103	USA	japonica	62 ± 4	3	5	6
M-104	USA	japonica	61 ± 4	3	5	6
M-201	USA	japonica	66 ± 4	3	5	6
M-202	USA	japonica	66 ± 1	3	5	6
M-203	USA	japonica	66 ± 1	3	5	6
M-204	USA	japonica	66 ± 1	3	5	6
M-205	USA	japonica	67 ± 1	3	5	6
M-206	USA	japonica	63 ± 1	3	5	6
M-208	USA	japonica	64 ± 2	3	5	6
M-5	USA	japonica	77 ± 1	3	5	6
M-9	USA	japonica	84 ± 4	3	5	6
Mangetsumochi	Japan	japonica	79 ± 1	1	2	1
Manuela	Spain	japonica	76 ± 1	2	3	3	d
Maratelli	Italy	japonica	67 ± 7				d
Mareny	Spain	japonica	65 ± 3	4	1		c
Marisma	Spain	japonica	67 ± 2		1 / 5	5 / 6	c
Marjal	Spain	japonica	64 ± 3	3			c
Mars	USA	japonica	75 ± 4
Matusaska	Japan	japonica	67 ± 1	1	2	1	c
Maybelle	USA	japonica	73 ± 1	2	3	3
Millin	Australia	japonica	72 ± 6
Montsianell	Spain	japonica	69 ± 4		1	5	d
Moroberekan	Guinea	japonica	93 ± 2	2		2
Nam Yang	Korea	japonica	97 ± 14	1	2	1
Nano	Italy	japonica	75 ± 4				b
Nano x Sollana	Spain	japonica	69 ± 1				b
Newbonnet	USA	japonica	74 ± 3	2	3
Nipponbare	Japan	japonica	93 ± 12	1	2	1
Niva	Spain	japonica	68 ± 1				c
No 11	Japan	japonica	69 ± 1	1	2	1
Nona Broka	India	indica	nh
Norin 8	Japan	japonica	83 ± 3				b
Northrose	USA	japonica	80 ± 2
Nova 66	USA	japonica	76 ± 1
Nuevo Maratelli	Italy	japonica	60 ± 4	4		4	c
Olesa	Spain	japonica	66 ± 4
Opale	Italy	japonica	64 ± 5	4			d
Oryzica Llanos 5	Colombia	indica	107 ± 0
Pavlovsky	Russia	japonica	59 ± 4
Pegonil	Spain	japonica	66 ± 1				b
Piñana	Spain	japonica	66 ± 4	3	1 / 5	5 / 6	d
Pokkali	Sri Lanka	indica	123 ± 0
Poseidone	Italy	japonica	65 ± 2	4			d
Precoz-6	Italy	japonica	68 ± 3
Puntal	Spain	japonica	71 ± 2	2	3	3	d
Ricastello	Spain	japonica	69 ± 0				d
Ripallo	Spain	japonica	69 ± 4	2	3	3	d
Rivera	Spain	japonica	70 ± 3
Romolo	Italy	japonica	70 ± 4
S-101	USA	japonica	63 ± 1
Sarcet	Spain	japonica	68 ± 4				d
SaT20	Spain	japonica	71 ± 4				d
Saturn	USA	japonica	73 ± 1				b
Savio	Italy	japonica	75 ± 19				c
Senia	Spain	japonica	65 ± 3		1	5	c
Sequial	Spain	japonica	66 ± 1		1	5	c
Sigikari	Japan	japonica	99 ± 7	1	2	1
SIS R215	Italy	admix	66 ± 2
Sivert	Spain	japonica	68 ± 3				d
Sole CL	Spain	japonica	59 ± 6				d
Sollana	Spain	japonica	64 ± 4				b
Starbonnet	USA	japonica	89 ± 2	2	3	3
Susi	Spain	japonica	76 ± 4	2	3	3
Taichung 65	Taiwan	japonica	97 ± 3
Tainung 67	Taiwan	japonica	81 ± 5	1	2	1
Tebonnet	USA	japonica	88 ± 6	2	3
Tebre	Spain	japonica	70 ± 1		1	5	c
Thaiperla	USA	japonica	66 ± 3	3
Ullal	Spain	japonica	64 ± 6	3			c
Urano	Italy	japonica	68 ± 6				d
Venere	Italy	japonica	61 ± 5
Vereda	Spain	japonica	65 ± 4		1 / 5	5 / 6	d
YR 3825-11-3-2-3-1	Australia	japonica	73 ± 1	1	2	1
YR 71011	Australia	japonica	77 ± 9
Zhonghua 15	China	japonica	92 ± 1	1	2	1
