# Supplementary material for: Genetic Diversity and Population Structure of Rice Varieties Cultivated in Temperate Regions
Source: Rice (N Y). 2016 Oct 20;9:58. doi: 10.1186/s12284-016-0130-5 (PMC5073090; doi:10.1186/s12284-016-0130-5)
Supplement: Additional file 3: Table S2. — Number of SNPs per chromosome present in the 14 selected cultivars referred to Nipponbare genome and percentage of SNP present in each chromosome in each cultivar. The number of non-redundant SNPs in each chromosome is indicated. (XLSX 15 kb) [file 12284_2016_130_MOESM3_ESM.xlsx]

## Sheet: Hoja1
Table S2.- Number of SNPs per chromosome present in the 14 selected cultivars referred to Nipponbare genome and percentage of SNP present in each chromosome in each cultivar. The number of non-redundant SNPs in each chromosome is indicated.
	SNPs filtered	chr1	% chr1	chr2	chr2 %	chr3	chr3 %	chr4	chr4%	chr5	chr5%	chr6	chr6%	chr7	chr7%	chr8	chr8%	chr9	chr9%	chr10	chr10%	chr11	chr11%	chr12	chr12%	total
Arroz da Terra	117170	11583	9.88564	8548	7.29538	5719	4.88094	9387	8.01144	5836	4.9808	13051	11.1385	16865	14.3936	9266	7.90817	6665	5.68832	12183	10.3977	10762	9.18494	7153	6.1048	117018
Bahia	84321	10955	12.992	9279	11.0044	4420	5.24187	3972	4.71057	3128	3.70963	4173	4.94895	4231	5.01773	6245	7.40622	1375	1.63067	20789	24.6546	8562	10.1541	7061	8.37395	84190
Bomba	200619	16870	8.40897	10614	5.29063	9655	4.8126	21720	10.8265	6212	3.09642	22356	11.1435	16454	8.20162	21810	10.8714	8868	4.42032	29023	14.4667	16026	7.98828	20816	10.3759	200424
Gigante Vercelli	111351	8473	7.60927	8813	7.91461	5827	5.233	6444	5.78711	3247	2.916	8121	7.29315	7721	6.93393	16234	14.5791	7171	6.44	14277	12.8216	10668	9.58052	14286	12.8297	111282
Gleva	141363	22527	15.9356	11182	7.91013	5497	3.88857	4496	3.18046	4695	3.32124	7261	5.13642	4540	3.21159	30824	21.8049	2630	1.86046	21007	14.8603	7297	5.16189	19318	13.6655	141274
Italica Livorno	91806	8658	9.43076	7020	7.64656	4270	4.65111	7485	8.15306	6042	6.58127	11679	12.7214	7758	8.45043	6992	7.61606	4700	5.11949	10203	11.1137	7862	8.56371	9080	9.89042	91749
Kalao	253553	36142	14.2542	21044	8.29965	26960	10.6329	17341	6.8392	21520	8.48738	18437	7.27146	19306	7.61419	22127	8.72678	11318	4.46376	18051	7.11922	25375	10.0078	15660	6.17622	253281
L-202	269476	38796	14.3968	20221	7.50382	23186	8.60411	22066	8.18848	21442	7.95692	20550	7.62591	19888	7.38025	25220	9.3589	14343	5.32255	20629	7.65523	23772	8.82156	19084	7.08189	269197
LOTO	106014	5329	5.02669	4967	4.68523	6537	6.16617	14234	13.4265	14262	13.4529	10137	9.56194	11073	10.4448	12611	11.8956	1418	1.33756	16576	15.6357	3235	3.05148	5481	5.17007	105860
LTH	149950	14662	9.77793	10711	7.14305	8133	5.42381	15512	10.3448	8113	5.41047	15372	10.2514	10373	6.91764	16805	11.2071	9140	6.09537	15510	10.3434	14435	9.62654	11080	7.38913	149846
M-202	124931	24083	19.277	7820	6.25946	3035	2.42934	7450	5.96329	9404	7.52736	5784	4.62976	8918	7.13834	21788	17.44	1741	1.39357	14156	11.3311	7665	6.13539	13007	10.4113	124851
Pavlosky	69894	5961	8.52863	5973	8.5458	3247	4.64561	3909	5.59275	11387	16.2918	5323	7.61582	7579	10.8436	3169	4.53401	1913	2.737	10604	15.1715	7685	10.9952	3085	4.41383	69835
Puntal	182272	30719	16.8534	9150	5.01997	13192	7.23754	8207	4.50261	15204	8.34138	18034	9.894	10600	5.81548	14912	8.18118	6952	3.81408	20190	11.0769	22737	12.4742	12224	6.70646	182121
Senia	100783	9738	9.66234	11051	10.9651	5585	5.54161	5732	5.68747	4833	4.79545	8149	8.08569	4897	4.85895	6704	6.65192	1552	1.53994	24102	23.9147	7920	7.85847	10407	10.3261	100670
Total	2003503	244496	12.2034	146393	7.30685	125263	6.2522	147955	7.38482	135325	6.75442	168427	8.40663	150203	7.49702	214707	10.7166	79786	3.98232	247300	12.3434	174001	8.68484	167742	8.37244
Non-redundant SNPs	143107	98286		53607		55054		56301		48571		59432		56022		97764		33695		76144		74781		53364		763021
